# Supplementary material for: Fungal Metagenome of Chernevaya Taiga Soils: Taxonomic Composition, Differential Abundance and Factors Related to Plant Gigantism
Source: J Fungi (Basel). 2021 Oct 27;7(11):908. doi: 10.3390/jof7110908 (PMC8620766; doi:10.3390/jof7110908)
Supplement: Supplementary file 1 [file jof-07-00908-s001.zip]

Archive with 1 entries (1 files):
- jof-1398401-supplementary.pdf
